# Supplementary material for: Changes in Serum Levels of NINJ1 and HMGB1 in Children with Kawasaki Disease and Their Clinical Significance
Source: Biomedicines. 2026 Feb 10;14(2):402. doi: 10.3390/biomedicines14020402 (PMC12938374; doi:10.3390/biomedicines14020402)
Supplement: Supplementary file 1 [file biomedicines-14-00402-s001.zip]

Archive with 1 entries (1 files):
- biomedicines-4085455-supplementary.pdf
